# Supplementary material for: Identification of a novel prognostic signature for HCC and analysis of costimulatory molecule-related lncRNA AC099850.3
Source: Sci Rep. 2022 Jun 15;12:9954. doi: 10.1038/s41598-022-13792-z (PMC9200812; doi:10.1038/s41598-022-13792-z)
Supplement: Supplementary file 8 — Supplementary Information 8. [file 41598_2022_13792_MOESM8_ESM.xls]

Table S1: 36 costimulatory molecule-related lncRNAs identified through univariate Cox regression analyses
lncRNA	HR	z	pvalue	lower	upper
AC099850.3	1.157636566	6.197098422	5.75E-10	1.105264361	1.212490392
NRAV	1.252755639	4.961717961	6.99E-07	1.146060296	1.36938405
AL365203.2	1.148564577	4.841907153	1.29E-06	1.085937929	1.214802938
WAC.AS1	1.098222419	4.287397397	1.81E-05	1.05217728	1.146282576
SNHG21	1.803518167	3.643855642	0.000268584	1.313281812	2.476755369
ZEB1.AS1	1.479355814	3.516480564	0.000437309	1.189268911	1.840200821
SNHG1	1.046342062	3.371568336	0.000747415	1.019147293	1.074262493
SBF2.AS1	1.466436781	3.301417534	0.000961976	1.168307619	1.84064265
AC012467.2	1.493057305	3.287715676	0.001010038	1.175712657	1.896058618
AC073611.1	1.475288245	3.19089095	0.001418348	1.161840244	1.873300065
AC100861.1	1.887258903	3.09845892	0.001945299	1.26284855	2.820406427
NRSN2.AS1	1.291849377	3.018744537	0.002538245	1.093971335	1.525519691
AP001453.3	1.696430085	3.00587486	0.00264818	1.201899947	2.394438107
PTOV1.AS1	1.282671527	2.945922916	0.003219926	1.086887817	1.513722227
SNHG12	1.144726729	2.913650224	0.003572299	1.045235339	1.253688271
FAM111A.DT	1.592828148	2.870493667	0.004098314	1.159120595	2.188815832
NIFK.AS1	1.296657471	2.860575478	0.004228729	1.085229099	1.549277106
AL049840.4	1.069126379	2.822347226	0.004767353	1.020633877	1.119922863
AC010973.2	1.509344202	2.786403848	0.005329643	1.129869082	2.016268927
MELTF.AS1	1.16310496	2.777917603	0.005470849	1.045493622	1.293946821
AC008549.1	0.980270129	-2.726725333	0.006396626	0.966329254	0.994412124
SNHG20	1.282347754	2.632175596	0.008484	1.065571991	1.543223524
AL035461.2	1.093412582	2.57507833	0.010021739	1.021561298	1.170317511
MAPKAPK5.AS1	1.071114222	2.416164747	0.015684963	1.013055766	1.132500022
LENG8.AS1	1.284934298	2.344076236	0.019074272	1.04193777	1.584601496
AC005288.1	1.065297841	2.292993542	0.021848377	1.009229269	1.124481349
AC007038.2	1.404404249	2.283703608	0.022388956	1.049321572	1.879644284
AC093673.1	1.031676241	2.202077489	0.027659835	1.003434595	1.060712748
BOK.AS1	0.704716235	-2.177252089	0.029461764	0.514276421	0.965677117
AC147651.1	1.027439769	2.176715712	0.029501785	1.002699202	1.052790785
UBA6.AS1	1.385196281	2.097441282	0.03595453	1.021587084	1.87822337
AC016773.1	1.329285405	2.066558511	0.038775774	1.014790317	1.741246105
ASH1L.AS1	1.262652099	2.052101062	0.040159842	1.010526081	1.5776835
LINC00294	1.175643796	2.034662757	0.041884818	1.005958445	1.373951719
STARD7.AS1	1.448668089	1.973931128	0.048389575	1.002626049	2.093142536
LINC01004	1.298067228	1.963426348	0.049596655	1.000460143	1.684203555
