# Supplementary material for: Identification of a novel prognostic signature for HCC and analysis of costimulatory molecule-related lncRNA AC099850.3
Source: Sci Rep. 2022 Jun 15;12:9954. doi: 10.1038/s41598-022-13792-z (PMC9200812; doi:10.1038/s41598-022-13792-z)
Supplement: Supplementary file 9 — Supplementary Information 9. [file 41598_2022_13792_MOESM9_ESM.xls]

## Sheet: multiCox
Table S2: Coefficients for five costimulatory molecule-related lncRNAs obtained from the model
id	coef	HR	HR.95L	HR.95H	pvalue
BOK-AS1	-0.168295	0.845105	0.653159	1.09346	0.200446
AC099850.3	0.119655	1.12711	1.06987	1.18741	6.8e-06
AL365203.2	0.0635659	1.06563	0.986275	1.15137	0.107411
NRAV	0.0971073	1.10198	0.984492	1.23349	0.0913642
AL049840.4	0.0501524	1.05143	1.00088	1.10453	0.0460437
