# Supplementary material for: Identification of a novel prognostic signature for HCC and analysis of costimulatory molecule-related lncRNA AC099850.3
Source: Sci Rep. 2022 Jun 15;12:9954. doi: 10.1038/s41598-022-13792-z (PMC9200812; doi:10.1038/s41598-022-13792-z)
Supplement: Supplementary file 10 — Supplementary Information 10. [file 41598_2022_13792_MOESM10_ESM.xlsx]

## Sheet: Sheet1
Table S3: Differential expression analysis of AC099850.3 in GSE67260 and GSE84005 series
Differential Expression Analysis Data
Analysis ID	Tumor	Design	Gene	Sample Number	logFC	Average Expression	T-value	P-value	Adjusted P-value
LI_S40	Hepatocellular carcinoma	Tumor-Normal	AC099850.3	15 (10-5)	3.6162	5.801	5.4681	0	0.0115
LI_S242	Hepatocellular carcinoma	Tumor-Normal	AC099850.3	76 (38-38)	0.1555	10.4807	1.9956	0.0494	0.234

## Sheet: Sheet2
Table S3: Differential expression analysis of AC099850.3 in GSE67260 and GSE84005 series
Analysis Samples Data
Analysis ID	Study	Sample	Patient Information	Condition	Cancer Subtype	Cell Line	Design
LI_S40	GPL19072_GSE67260	GSM1643217	invasion and metastasis HCC tissue	Tumor	Hepatocellular carcinoma		Tumor-Normal
LI_S40	GPL19072_GSE67260	GSM1643218	invasion and metastasis HCC tissue	Tumor	Hepatocellular carcinoma		Tumor-Normal
LI_S40	GPL19072_GSE67260	GSM1643219	invasion and metastasis HCC tissue	Tumor	Hepatocellular carcinoma		Tumor-Normal
LI_S40	GPL19072_GSE67260	GSM1643220	invasion and metastasis HCC tissue	Tumor	Hepatocellular carcinoma		Tumor-Normal
LI_S40	GPL19072_GSE67260	GSM1643221	invasion and metastasis HCC tissue	Tumor	Hepatocellular carcinoma		Tumor-Normal
LI_S40	GPL19072_GSE67260	GSM1643222	non-invasion and metastasis HCC tissue	Tumor	Hepatocellular carcinoma		Tumor-Normal
LI_S40	GPL19072_GSE67260	GSM1643223	non-invasion and metastasis HCC tissue	Tumor	Hepatocellular carcinoma		Tumor-Normal
LI_S40	GPL19072_GSE67260	GSM1643224	non-invasion and metastasis HCC tissue	Tumor	Hepatocellular carcinoma		Tumor-Normal
LI_S40	GPL19072_GSE67260	GSM1643225	non-invasion and metastasis HCC tissue	Tumor	Hepatocellular carcinoma		Tumor-Normal
LI_S40	GPL19072_GSE67260	GSM1643226	non-invasion and metastasis HCC tissue	Tumor	Hepatocellular carcinoma		Tumor-Normal
LI_S40	GPL19072_GSE67260	GSM1643227	normal liver tissue	Normal	Hepatocellular carcinoma		Tumor-Normal
LI_S40	GPL19072_GSE67260	GSM1643228	normal liver tissue	Normal	Hepatocellular carcinoma		Tumor-Normal
LI_S40	GPL19072_GSE67260	GSM1643229	normal liver tissue	Normal	Hepatocellular carcinoma		Tumor-Normal
LI_S40	GPL19072_GSE67260	GSM1643230	normal liver tissue	Normal	Hepatocellular carcinoma		Tumor-Normal
LI_S40	GPL19072_GSE67260	GSM1643231	normal liver tissue	Normal	Hepatocellular carcinoma		Tumor-Normal

## Sheet: Sheet3
Table S3: Differential expression analysis of AC099850.3 in GSE67260 and GSE84005 series
Analysis Samples Data
Analysis ID	Study	Sample	Patient Information	Condition	Cancer Subtype	Cell Line	Design
LI_S242	GPL5175_GSE84005	GSM2225183	tumor tissue	Tumor	Hepatocellular carcinoma		Tumor-Normal
LI_S242	GPL5175_GSE84005	GSM2225184	tumor tissue	Tumor	Hepatocellular carcinoma		Tumor-Normal
LI_S242	GPL5175_GSE84005	GSM2225185	tumor tissue	Tumor	Hepatocellular carcinoma		Tumor-Normal
LI_S242	GPL5175_GSE84005	GSM2225186	tumor tissue	Tumor	Hepatocellular carcinoma		Tumor-Normal
LI_S242	GPL5175_GSE84005	GSM2225187	tumor tissue	Tumor	Hepatocellular carcinoma		Tumor-Normal
LI_S242	GPL5175_GSE84005	GSM2225188	tumor tissue	Tumor	Hepatocellular carcinoma		Tumor-Normal
LI_S242	GPL5175_GSE84005	GSM2225189	tumor tissue	Tumor	Hepatocellular carcinoma		Tumor-Normal
LI_S242	GPL5175_GSE84005	GSM2225190	tumor tissue	Tumor	Hepatocellular carcinoma		Tumor-Normal
LI_S242	GPL5175_GSE84005	GSM2225191	tumor tissue	Tumor	Hepatocellular carcinoma		Tumor-Normal
LI_S242	GPL5175_GSE84005	GSM2225192	tumor tissue	Tumor	Hepatocellular carcinoma		Tumor-Normal
LI_S242	GPL5175_GSE84005	GSM2225193	tumor tissue	Tumor	Hepatocellular carcinoma		Tumor-Normal
LI_S242	GPL5175_GSE84005	GSM2225194	tumor tissue	Tumor	Hepatocellular carcinoma		Tumor-Normal
LI_S242	GPL5175_GSE84005	GSM2225195	tumor tissue	Tumor	Hepatocellular carcinoma		Tumor-Normal
LI_S242	GPL5175_GSE84005	GSM2225196	tumor tissue	Tumor	Hepatocellular carcinoma		Tumor-Normal
LI_S242	GPL5175_GSE84005	GSM2225197	tumor tissue	Tumor	Hepatocellular carcinoma		Tumor-Normal
LI_S242	GPL5175_GSE84005	GSM2225198	tumor tissue	Tumor	Hepatocellular carcinoma		Tumor-Normal
LI_S242	GPL5175_GSE84005	GSM2225199	tumor tissue	Tumor	Hepatocellular carcinoma		Tumor-Normal
LI_S242	GPL5175_GSE84005	GSM2225200	tumor tissue	Tumor	Hepatocellular carcinoma		Tumor-Normal
LI_S242	GPL5175_GSE84005	GSM2225201	tumor tissue	Tumor	Hepatocellular carcinoma		Tumor-Normal
LI_S242	GPL5175_GSE84005	GSM2225202	tumor tissue	Tumor	Hepatocellular carcinoma		Tumor-Normal
LI_S242	GPL5175_GSE84005	GSM2225203	tumor tissue	Tumor	Hepatocellular carcinoma		Tumor-Normal
LI_S242	GPL5175_GSE84005	GSM2225204	tumor tissue	Tumor	Hepatocellular carcinoma		Tumor-Normal
LI_S242	GPL5175_GSE84005	GSM2225205	tumor tissue	Tumor	Hepatocellular carcinoma		Tumor-Normal
LI_S242	GPL5175_GSE84005	GSM2225206	tumor tissue	Tumor	Hepatocellular carcinoma		Tumor-Normal
LI_S242	GPL5175_GSE84005	GSM2225207	tumor tissue	Tumor	Hepatocellular carcinoma		Tumor-Normal
LI_S242	GPL5175_GSE84005	GSM2225208	tumor tissue	Tumor	Hepatocellular carcinoma		Tumor-Normal
LI_S242	GPL5175_GSE84005	GSM2225209	tumor tissue	Tumor	Hepatocellular carcinoma		Tumor-Normal
LI_S242	GPL5175_GSE84005	GSM2225210	tumor tissue	Tumor	Hepatocellular carcinoma		Tumor-Normal
LI_S242	GPL5175_GSE84005	GSM2225211	tumor tissue	Tumor	Hepatocellular carcinoma		Tumor-Normal
LI_S242	GPL5175_GSE84005	GSM2225212	tumor tissue	Tumor	Hepatocellular carcinoma		Tumor-Normal
LI_S242	GPL5175_GSE84005	GSM2225213	tumor tissue	Tumor	Hepatocellular carcinoma		Tumor-Normal
LI_S242	GPL5175_GSE84005	GSM2225214	tumor tissue	Tumor	Hepatocellular carcinoma		Tumor-Normal
LI_S242	GPL5175_GSE84005	GSM2225215	tumor tissue	Tumor	Hepatocellular carcinoma		Tumor-Normal
LI_S242	GPL5175_GSE84005	GSM2225216	tumor tissue	Tumor	Hepatocellular carcinoma		Tumor-Normal
LI_S242	GPL5175_GSE84005	GSM2225217	tumor tissue	Tumor	Hepatocellular carcinoma		Tumor-Normal
LI_S242	GPL5175_GSE84005	GSM2225218	tumor tissue	Tumor	Hepatocellular carcinoma		Tumor-Normal
LI_S242	GPL5175_GSE84005	GSM2225219	tumor tissue	Tumor	Hepatocellular carcinoma		Tumor-Normal
LI_S242	GPL5175_GSE84005	GSM2225220	tumor tissue	Tumor	Hepatocellular carcinoma		Tumor-Normal
LI_S242	GPL5175_GSE84005	GSM2225221	paired adjacent non-tumor tissue	Normal	Hepatocellular carcinoma		Tumor-Normal
LI_S242	GPL5175_GSE84005	GSM2225222	paired adjacent non-tumor tissue	Normal	Hepatocellular carcinoma		Tumor-Normal
LI_S242	GPL5175_GSE84005	GSM2225223	paired adjacent non-tumor tissue	Normal	Hepatocellular carcinoma		Tumor-Normal
LI_S242	GPL5175_GSE84005	GSM2225224	paired adjacent non-tumor tissue	Normal	Hepatocellular carcinoma		Tumor-Normal
LI_S242	GPL5175_GSE84005	GSM2225225	paired adjacent non-tumor tissue	Normal	Hepatocellular carcinoma		Tumor-Normal
LI_S242	GPL5175_GSE84005	GSM2225226	paired adjacent non-tumor tissue	Normal	Hepatocellular carcinoma		Tumor-Normal
LI_S242	GPL5175_GSE84005	GSM2225227	paired adjacent non-tumor tissue	Normal	Hepatocellular carcinoma		Tumor-Normal
LI_S242	GPL5175_GSE84005	GSM2225228	paired adjacent non-tumor tissue	Normal	Hepatocellular carcinoma		Tumor-Normal
LI_S242	GPL5175_GSE84005	GSM2225229	paired adjacent non-tumor tissue	Normal	Hepatocellular carcinoma		Tumor-Normal
LI_S242	GPL5175_GSE84005	GSM2225230	paired adjacent non-tumor tissue	Normal	Hepatocellular carcinoma		Tumor-Normal
LI_S242	GPL5175_GSE84005	GSM2225231	paired adjacent non-tumor tissue	Normal	Hepatocellular carcinoma		Tumor-Normal
LI_S242	GPL5175_GSE84005	GSM2225232	paired adjacent non-tumor tissue	Normal	Hepatocellular carcinoma		Tumor-Normal
LI_S242	GPL5175_GSE84005	GSM2225233	paired adjacent non-tumor tissue	Normal	Hepatocellular carcinoma		Tumor-Normal
LI_S242	GPL5175_GSE84005	GSM2225234	paired adjacent non-tumor tissue	Normal	Hepatocellular carcinoma		Tumor-Normal
LI_S242	GPL5175_GSE84005	GSM2225235	paired adjacent non-tumor tissue	Normal	Hepatocellular carcinoma		Tumor-Normal
LI_S242	GPL5175_GSE84005	GSM2225236	paired adjacent non-tumor tissue	Normal	Hepatocellular carcinoma		Tumor-Normal
LI_S242	GPL5175_GSE84005	GSM2225237	paired adjacent non-tumor tissue	Normal	Hepatocellular carcinoma		Tumor-Normal
LI_S242	GPL5175_GSE84005	GSM2225238	paired adjacent non-tumor tissue	Normal	Hepatocellular carcinoma		Tumor-Normal
LI_S242	GPL5175_GSE84005	GSM2225239	paired adjacent non-tumor tissue	Normal	Hepatocellular carcinoma		Tumor-Normal
LI_S242	GPL5175_GSE84005	GSM2225240	paired adjacent non-tumor tissue	Normal	Hepatocellular carcinoma		Tumor-Normal
LI_S242	GPL5175_GSE84005	GSM2225241	paired adjacent non-tumor tissue	Normal	Hepatocellular carcinoma		Tumor-Normal
LI_S242	GPL5175_GSE84005	GSM2225242	paired adjacent non-tumor tissue	Normal	Hepatocellular carcinoma		Tumor-Normal
LI_S242	GPL5175_GSE84005	GSM2225243	paired adjacent non-tumor tissue	Normal	Hepatocellular carcinoma		Tumor-Normal
LI_S242	GPL5175_GSE84005	GSM2225244	paired adjacent non-tumor tissue	Normal	Hepatocellular carcinoma		Tumor-Normal
LI_S242	GPL5175_GSE84005	GSM2225245	paired adjacent non-tumor tissue	Normal	Hepatocellular carcinoma		Tumor-Normal
LI_S242	GPL5175_GSE84005	GSM2225246	paired adjacent non-tumor tissue	Normal	Hepatocellular carcinoma		Tumor-Normal
LI_S242	GPL5175_GSE84005	GSM2225247	paired adjacent non-tumor tissue	Normal	Hepatocellular carcinoma		Tumor-Normal
LI_S242	GPL5175_GSE84005	GSM2225248	paired adjacent non-tumor tissue	Normal	Hepatocellular carcinoma		Tumor-Normal
LI_S242	GPL5175_GSE84005	GSM2225249	paired adjacent non-tumor tissue	Normal	Hepatocellular carcinoma		Tumor-Normal
LI_S242	GPL5175_GSE84005	GSM2225250	paired adjacent non-tumor tissue	Normal	Hepatocellular carcinoma		Tumor-Normal
LI_S242	GPL5175_GSE84005	GSM2225251	paired adjacent non-tumor tissue	Normal	Hepatocellular carcinoma		Tumor-Normal
LI_S242	GPL5175_GSE84005	GSM2225252	paired adjacent non-tumor tissue	Normal	Hepatocellular carcinoma		Tumor-Normal
LI_S242	GPL5175_GSE84005	GSM2225253	paired adjacent non-tumor tissue	Normal	Hepatocellular carcinoma		Tumor-Normal
LI_S242	GPL5175_GSE84005	GSM2225254	paired adjacent non-tumor tissue	Normal	Hepatocellular carcinoma		Tumor-Normal
LI_S242	GPL5175_GSE84005	GSM2225255	paired adjacent non-tumor tissue	Normal	Hepatocellular carcinoma		Tumor-Normal
LI_S242	GPL5175_GSE84005	GSM2225256	paired adjacent non-tumor tissue	Normal	Hepatocellular carcinoma		Tumor-Normal
LI_S242	GPL5175_GSE84005	GSM2225257	paired adjacent non-tumor tissue	Normal	Hepatocellular carcinoma		Tumor-Normal
LI_S242	GPL5175_GSE84005	GSM2225258	paired adjacent non-tumor tissue	Normal	Hepatocellular carcinoma		Tumor-Normal
